# Supplementary material for: arrayMap: A Reference Resource for Genomic Copy Number Imbalances in Human Malignancies
Source: PLoS One. 2012 May 18;7(5):e36944. doi: 10.1371/journal.pone.0036944 (PMC3356349; doi:10.1371/journal.pone.0036944)
Supplement: Table S1 — Entities extracted from NCBI GEO and EBI ArrayExpress. (XLS) [file pone.0036944.s006.xls]

## Sheet: GEO
Supplementary Table S1: Entities extracted from NCBI GEO and EBI ArrayExpress
GSE_ID	GSM_No	GPL_ID	GPL_No	DataType	GenomeVersion	ArrayType
GSE10007	4	GPL2005	1	Affy CEL	HG17	in situ oligonucleotide
GSE10025	138	GPL6317,GPL6318,GPL6319,GPL6320,GPL6321,GPL6322,GPL6323	7	Log2	Stanford IMAGE ID	spotted DNA/cDNA
GSE10060	2	GPL2641	1	Affy CEL	HG17	in situ oligonucleotide
GSE10092	100	GPL3718	1	Affy CEL	HG17	oligonucleotide
GSE10099	626	GPL2004,GPL2005	2	Affy CEL	HG17	oligonucleotide
GSE10128	62	GPL5772	1	Log2	HG18	BAC/P1
GSE10129	56	GPL5772	1	Log2	HG18	BAC/P1
GSE10132	41	GPL6359	1	Log2		spotted DNA/cDNA
GSE10179	42	GPL6365	1	Log2		spotted DNA/cDNA
GSE10197	38	GPL6382	1	Log2	HG18	spotted DNA/cDNA
GSE10266	5	GPL5840	1	Log2	HG17	BAC/P1
GSE10387	12	GPL2005	1	Affy CEL	HG17	oligonucleotide
GSE10423	6	GPL6468	1	Log2	Stanford IMAGE ID	spotted DNA/cDNA
GSE10456	15	GPL6478	1	Log2	HG18	spotted DNA/cDNA
GSE10506	24	GPL5711	1	LogR	HG17	spotted oligonucleotide
GSE10524	40	GPL4012	1	Log2	HG17	spotted DNA/cDNA
GSE10583	20	GPL2873	1	Log10	HG17	in situ oligonucleotide
GSE10600	29	GPL6514	1	Log2	HG18	spotted DNA/cDNA
GSE10611	28	GPL2004,GPL2005,GPL6520,GPL6521	4	Affy CEL/Log2	HG17	BAC/P1
GSE1065	14	GPL1003	1	Log2		BAC/P1
GSE1066	4	GPL1005	1	Log2		BAC/P1
GSE10747	35	GPL1266,GPL3720	2	Affy CEL	HG17/HG17	in situ oligonucleotide/in situ oligonucleotide
GSE1078	19	GPL1048	1	Log2		BAC/P1
GSE10792	79	GPL2004,GPL2005	2	Affy CEL	HG17	oligonucleotide
GSE10822	13	GPL6575	1	Log2		BAC/P1
GSE10878	37	GPL2879	1	Log2	HG17	in situ oligonucleotide
GSE10922	28	GPL2005	1	Affy CEL	HG17	in situ oligonucleotide
GSE11036	12	GPL2005	1	Affy CEL	HG17	in situ oligonucleotide
GSE11109	20	GPL2879	1	Log10	HG17	in situ oligonucleotide
GSE11155	89	GPL6737	1	Log2	HG17	BAC/P1
GSE11225	4	GPL2873,GPL6745	2	Log10/Log2	HG17	in situ oligonucleotide
GSE11263	44	GPL6782	1	Log2	HG17	BAC/P1
GSE11265	44	GPL6783	1	Log2	HG17	BAC/P1
GSE11275	86	GPL2043,GPL2616	2	Log2	HG17/HG15	BAC/P1
GSE11318	203	GPL6400	1	Log2	HG17	in situ oligonucleotide
GSE11411	2	GPL4091	1	Log10	HG17	in situ oligonucleotide
GSE11417	188	GPL2005	1	Affy CEL	HG17	oligonucleotide
GSE11447	75	GPL2641	1	Affy CEL	HG17	in situ oligonucleotide
GSE11573	52	GPL2843,GPL5477	2	Log2	HG16/HG17	BAC/P1/in situ oligonucleotide
GSE11782	10	GPL2641	1	Affy CEL	HG17	in situ oligonucleotide
GSE11872	8	GPL6853	1	Log2	HG18	BAC/P1
GSE11929	39	GPL2843,GPL3441	2	Log2	HG16	BAC/P1
GSE11931	24	GPL3441	1	Log2	HG16	BAC/P1
GSE11938	10	GPL4091	1	Log2	HG17	in situ oligonucleotide
GSE11945	29	GPL2616	1	Log2	HG15	BAC/P1
GSE11948	174	GPL3718,GPL3720	2	Affy CEL	HG17	in situ oligonucleotide
GSE11960	114	GPL3718,GPL3720	2	Affy CEL	HG17	in situ oligonucleotide
GSE11976	20	GPL6986	1	LogR	HG18	oligonucleotide
GSE11977	6	GPL6981	1	LogR	HG18	oligonucleotide beads
GSE12019	225	GPL3720	1	Affy CEL	HG17	in situ oligonucleotide
GSE12040	28	GPL4896	1	Log2		BAC/P1
GSE12225	35	GPL2641	1	Affy CEL	HG17	in situ oligonucleotide
GSE12280	34	GPL7096	1	Log		BAC/P1
GSE12393	106	GPL2616	1	Log2	HG15	BAC/P1
GSE12439	67	GPL4723,GPL7203	2	Log2	HG17	BAC/P1/in situ oligonucleotide
GSE12461	1	GPL2004	1	Affy CEL	HG17	oligonucleotide
GSE12494	262	GPL2004,GPL2005,GPL3718	3	Affy CEL	HG17	oligonucleotide/oligonucleotide/in situ oligonucleotide
GSE12520	139	GPL7199,GPL9336	2	Log2	HG17/Ensembl 22.34d.1	spotted DNA/cDNA
GSE12523	31	GPL6853	1	Log2	HG18	BAC/P1
GSE12593	4	GPL4723	1	Log2	HG17	BAC/P1
GSE12659	16	GPL2879	1	Log2	HG17	in situ oligonucleotide
GSE12660	25	GPL3718	1	Affy CEL	HG17	in situ oligonucleotide
GSE12668	42	GPL4091	1	Log2	HG17	in situ oligonucleotide
GSE12702	80	GPL3718,GPL3720	2	Affy CEL	HG17	in situ oligonucleotide
GSE12759	56	GPL4723,GPL7247	2	Log2	HG17/HG17	BAC/P1
GSE12761	72	GPL7298	1	Log2	HG16	BAC/P1
GSE12794	168	GPL7313,GPL7314	2	Log2	HG18	in situ oligonucleotide
GSE12808	19	GPL2641,GPL3718	2	Affy CEL	HG17	in situ oligonucleotide
GSE12813	172	GPL6322,GPL7321,GPL7322,GPL7323,GPL7324,GPL7325	6	Log2	Stanford IMAGE ID	spotted DNA/cDNA
GSE12830	20	GPL4091,GPL4544	2	Log10	HG17/HG17	in situ oligonucleotide
GSE12896	384	GPL3718,GPL3720	2	Affy CEL	HG17	in situ oligonucleotide
GSE12902	22	GPL4012	1	Log2	HG17	spotted DNA/cDNA
GSE12906	332	GPL2004,GPL2005,GPL3718,GPL3720	4	Affy CEL	HG17	oligonucleotide/in situ oligonucleotide
GSE12928	2	GPL5477	1	Log2	HG17	in situ oligonucleotide
GSE12951	28	GPL2843,GPL5477,GPL7394	3	Log2	HG16/HG17/HG17	BAC/P1/in situ oligonucleotide/BAC/P1
GSE12958	2	GPL5477	1	Log2	HG17	in situ oligonucleotide
GSE13021	58	GPL3718	1	Affy CEL	HG17	in situ oligonucleotide
GSE13137	23	GPL2004	1	Affy CEL	HG17	oligonucleotide
GSE13191	30	GPL2819,GPL3055	2	Log2	HG17/HG17	spotted oligonucleotide
GSE13239	25	GPL2879	1	Log	HG17	in situ oligonucleotide
GSE13282	21	GPL6982	1	LogR	HG18	oligonucleotide beads
GSE13331	54	GPL2616,GPL4544	2	Log2/Log10	HG15/HG17	BAC/P1/in situ oligonucleotide
GSE13372	68	GPL6801	1	Affy CEL	HG18	in situ oligonucleotide
GSE13429	49	GPL3718,GPL6801	2	Affy CEL	HG17/HG18	in situ oligonucleotide/in situ oligonucleotide
GSE13439	4	GPL3718	1	Affy CEL	HG17	in situ oligonucleotide
GSE13557	40	GPL3718,GPL4723,GPL5149,GPL6980	3	Affy CEL/Log2	HG17/HG17/HG18	BAC/P1/spotted oligonucleotide/oligonucleotide
GSE13612	23	GPL3718	1	Affy CEL	HG17	in situ oligonucleotide
GSE13696	90	GPL2004,GPL2005	2	Affy CEL	HG17	oligonucleotide
GSE13775	49	GPL4723	1	Log2	HG17	BAC/P1
GSE13813	118	GPL2005	1	Affy CEL	HG17	oligonucleotide
GSE13914	55	GPL7778,GPL7779,GPL7780,GPL7781,GPL7782,GPL7783,GPL7784	7	Log2	Stanford IMAGE ID	spotted DNA/cDNA
GSE13989	27	GPL3718	1	Affy CEL	HG17	in situ oligonucleotide
GSE14016	54	GPL2005,GPL3718	2	Affy CEL	HG17	oligonucleotide/in situ oligonucleotide
GSE14079	8	GPL1998	1	Log2	Stanford IMAGE ID	spotted DNA/cDNA
GSE14087	134	GPL3718,GPL3720	2	Affy CEL	HG17	in situ oligonucleotide
GSE14109	33	GPL2873,GPL7823	2	Log2	HG17	in situ oligonucleotide
GSE14248	2	GPL3718	1	Affy CEL	HG17	in situ oligonucleotide
GSE14353	17	GPL8036	1	Copy Number		in situ oligonucleotide
GSE14437	424	GPL2004,GPL2005,GPL3718	3	Affy CEL	HG17	oligonucleotide/oligonucleotide/in situ oligonucleotide
GSE14579	40	GPL2004,GPL2005	2	Affy CEL		in situ oligonucleotide
GSE14582	181	GPL2641	1	Affy CEL	HG17	in situ oligonucleotide
GSE14656	54	GPL2004,GPL2005	2	Affy CEL	HG17	oligonucleotide
GSE14670	120	GPL2641,GPL3718	2	Affy CEL	HG17	in situ oligonucleotide
GSE14740	24	GPL8036	1	Copy Number		in situ oligonucleotide
GSE14741	46	GPL8036	1	Copy Number		in situ oligonucleotide
GSE14742	50	GPL8036	1	Copy Number		in situ oligonucleotide
GSE14743	12	GPL8036	1	Copy Number		in situ oligonucleotide
GSE14744	56	GPL8036	1	Copy Number		in situ oligonucleotide
GSE14745	38	GPL8036	1	Copy Number		in situ oligonucleotide
GSE14803	15	GPL5114	1	Log2	HG17	BAC/P1
GSE14804	21	GPL2005	1	Affy CEL	HG17	oligonucleotide
GSE14819	23	GPL8175	1	Log2		BAC/P1
GSE14820	8	GPL8175	1	Log2		BAC/P1
GSE14821	4	GPL8175	1	Log2		BAC/P1
GSE14822	20	GPL8175	1	Log2		BAC/P1
GSE14823	7	GPL8175	1	Log2		BAC/P1
GSE14859	26	GPL8186	1	Log2	HG16	BAC/P1
GSE14860	234	GPL2004,GPL2005	2	Affy CEL	HG17	oligonucleotide
GSE14867	4	GPL6801	1	Affy CEL	HG18	in situ oligonucleotide
GSE14959	40	GPL4091	1	Log2	HG17	in situ oligonucleotide
GSE14960	23	GPL3718	1	Affy CEL	HG17	oligonucleotide
GSE14994	159	GPL3720	1	Affy CEL	HG17	in situ oligonucleotide
GSE14996	74	GPL8226	1	Copy Number	HG18	in situ oligonucleotide
GSE15027	5	GPL8233	1	Log2	HG18	in situ oligonucleotide
GSE15051	6	GPL3720	1	Affy CEL	HG17	in situ oligonucleotide
GSE15079	5	GPL8187	1	Log2	HG16	BAC/P1
GSE15126	20	GPL3718,GPL6801	2	Affy CEL	HG17/HG18	in situ oligonucleotide/in situ oligonucleotide
GSE15127	12	GPL3718	1	Affy CEL	HG17	oligonucleotide
GSE15130	35	GPL4091	1	Log10	HG17	in situ oligonucleotide
GSE15131	13	GPL4091	1	Log10	HG17	in situ oligonucleotide
GSE15172	4	GPL4091	1	Log10	HG17	in situ oligonucleotide
GSE15177	77	GPL8276	1	Log2	HG17	spotted oligonucleotide
GSE15187	171	GPL2004,GPL2005,GPL3718	3	Affy CEL	HG17	oligonucleotide/oligonucleotide/in situ oligonucleotide
GSE15264	3	GPL6801	1	Affy CEL	HG18	in situ oligonucleotide
GSE15436	56	GPL5772	1	Log2	HG18	BAC/P1
GSE15470	48	GPL8368	1	Log2	HG17	spotted oligonucleotide
GSE15477	6	GPL8355	1	Log10		in situ oligonucleotide
GSE15521	5	GPL5571	1	Log2	HG17	in situ oligonucleotide
GSE15526	264	GPL3718,GPL3720	2	Affy CEL	HG17	in situ oligonucleotide
GSE15688	122	GPL3718,GPL6801	2	Affy CEL	HG17/HG18	in situ oligonucleotide
GSE15695	336	GPL3718,GPL3720	2	Affy CEL	HG17	in situ oligonucleotide
GSE15696	27	GPL2004,GPL3718	2	Affy CEL	HG17	oligonucleotide
GSE15714	175	GPL2004	1	Affy CEL	HG17	oligonucleotide
GSE15730	176	GPL2004	1	Affy CEL	HG17	oligonucleotide
GSE15731	176	GPL2004	1	Affy CEL	HG17	oligonucleotide
GSE15732	175	GPL2004	1	Affy CEL	HG17	oligonucleotide
GSE15842	67	GPL3720	1	Affy CEL	HG17	in situ oligonucleotide
GSE15931	27	GPL3720	1	Affy CEL	HG17	in situ oligonucleotide
GSE16	25	GPL28	1	Log2		BAC/P1
GSE16019	80	GPL6979,GPL6980	2	LogR	HG17/HG18	oligonucleotide beads
GSE16041	27	GPL6088	1	Log2	HG17	spotted DNA/cDNA
GSE16092	50	GPL3718	1	Affy CEL	HG17	in situ oligonucleotide
GSE16121	45	GPL2005	1	Affy CEL	HG17	oligonucleotide
GSE16125	48	GPL3718	1	Affy CEL	HG17	in situ oligonucleotide
GSE16384	20	GPL8634	1	Log2	HG17	BAC/P1
GSE16400	179	GPL9704,GPL4091,GPL6986,GPL9708	4	Affy CEL/Log2
GSE16406	203	GPL3718	1	Affy CEL	HG17	oligonucleotide
GSE16408	51	GPL8641	1	Log2	Stanford IMAGE ID	spotted DNA/cDNA
GSE16511	47	GPL4560	1	Log2		BAC/P1
GSE16575	2	GPL8693	1	Log2		in situ oligonucleotide
GSE16597	36	GPL8690	1	Log2	HG18	BAC/P1
GSE16598	4	GPL8581	1	Log2	HG17	in situ oligonucleotide
GSE16599	4	GPL8581	1	Log2	HG17	in situ oligonucleotide
GSE16600	4	GPL8581	1	Log2	HG17	in situ oligonucleotide
GSE16601	4	GPL8581	1	Log2	HG17	in situ oligonucleotide
GSE16602	6	GPL8581	1	Log2	HG17	in situ oligonucleotide
GSE16603	5	GPL8581	1	Log2	HG17	in situ oligonucleotide
GSE16604	4	GPL8581	1	Log2	HG17	in situ oligonucleotide
GSE16605	5	GPL8581	1	Log2	HG17	in situ oligonucleotide
GSE16606	7	GPL8581	1	Log2	HG17	in situ oligonucleotide
GSE16607	14	GPL8581	1	Log2	HG17	in situ oligonucleotide
GSE16608	6	GPL8581	1	Log2	HG17	in situ oligonucleotide
GSE16609	9	GPL8581	1	Log2	HG17	in situ oligonucleotide
GSE16610	7	GPL8581	1	Log2	HG17	in situ oligonucleotide
GSE16611	8	GPL8581	1	Log2	HG17	in situ oligonucleotide
GSE16619	203	GPL3718,GPL3720,GPL6804	3	Affy CEL	HG17/HG17/HG18	in situ oligonucleotide
GSE16663	4	GPL8720	1	Log2	HG17	in situ oligonucleotide
GSE16664	4	GPL8720	1	Log2	HG17	in situ oligonucleotide
GSE16665	7	GPL8720	1	Log2	HG17	in situ oligonucleotide
GSE16667	4	GPL8720	1	Log2	HG17	in situ oligonucleotide
GSE16668	7	GPL8720	1	Log2	HG17	in situ oligonucleotide
GSE16669	4	GPL8720	1	Log2	HG17	in situ oligonucleotide
GSE16680	97	GPL4560	1	Log2		BAC/P1
GSE16718	104	GPL6804	1	Affy CEL	HG18	in situ oligonucleotide
GSE16724	2	GPL8737	1	Log2	HG18	in situ oligonucleotide
GSE16746	100	GPL3718	1	Affy CEL	HG17	in situ oligonucleotide
GSE16872	6	GPL8774	1	Log2	HG15	spotted DNA/cDNA
GSE16937	21	GPL2641	1	Affy CEL	HG17	in situ oligonucleotide
GSE17047	42	GPL8693,GPL8841,GPL10197	3	Log2/Signal Intensity	HG18/HG17/HG18	in situ oligonucleotide
GSE1715	29	GPL1424	1	Log2		spotted DNA/cDNA
GSE17165	16	GPL4091,GPL8876	2	Log10	HG17	in situ oligonucleotide/spotted oligonucleotide
GSE17181	40	GPL8841	1	Log2	HG17	in situ oligonucleotide
GSE17247	84	GPL3720	1	Affy CEL	HG17	in situ oligonucleotide
GSE17359	18	GPL6801	1	Affy CEL	HG18	in situ oligonucleotide
GSE17381	24	GPL4091	1	Log10	HG17	in situ oligonucleotide
GSE17396	11	GPL4093	1	Log10	HG17	in situ oligonucleotide
GSE17429	30	GPL3720	1	Affy CEL	HG17	in situ oligonucleotide
GSE17498	19	GPL2005	1	Affy CEL	HG17	oligonucleotide
GSE17534	104	GPL3720	1	Affy CEL	HG17	in situ oligonucleotide
GSE1755	8	GPL1448	1	Log2	Stanford IMAGE ID	spotted DNA/cDNA
GSE17555	24	GPL8999	1	Log10	Stanford IMAGE ID	spotted DNA/cDNA
GSE17595	56	GPL1266,GPL2641	2	Affy CEL	HG17	in situ oligonucleotide
GSE17668	20	GPL9041,GPL9042	2	Log2	HG18	in situ oligonucleotide
GSE17715	1	GPL8687	1	Log2	HG18	in situ oligonucleotide
GSE17907	54	GPL9128	1	Log2	HG17	in situ oligonucleotide
GSE17958	87	GPL3720	1	Affy CEL	HG17	in situ oligonucleotide
GSE18098	41	GPL2879,GPL7823	2	Log2	HG17	in situ oligonucleotide
GSE18143	2	GPL9202	1	Log10		in situ oligonucleotide
GSE18154	42	GPL9216	2	Log2		spotted oligonucleotide
GSE18166	131	GPL9189	1	Log2		spotted DNA/cDNA
GSE18187	21	GPL5114	1	Log2	HG17	BAC/P1
GSE18197	212	GPL3718,GPL3720	2	Affy CEL	HG17	in situ oligonucleotide
GSE18252	162	GPL2004,GPL2005	2	Affy CEL	HG17	oligonucleotide
GSE18259	54	GPL6737	1	Log2	HG17	BAC/P1
GSE18333	82	GPL6801	1	Affy CEL	HG18	in situ oligonucleotide
GSE18408	16	GPL4091	1	Log10	HG17	in situ oligonucleotide
GSE18453	105	GPL2879	1	Log2	HG17	in situ oligonucleotide
GSE18461	7	GPL6984	1	LogR	HG18	oligonucleotide beads
GSE18626	106	GPL4560	1	Log2		BAC/P1
GSE18638	98	GPL9128	1	Log2	HG17	in situ oligonucleotide
GSE18797	12	GPL3720	1	Affy CEL	HG17	in situ oligonucleotide
GSE18799	21	GPL6980	1	LogR	HG18	oligonucleotide beads
GSE18820	34	GPL3718	1	Affy CEL	HG17	oligonucleotide
GSE18828	18	GPL3718,GPL6801	2	Affy CEL	HG17/HG18	in situ oligonucleotide/in situ oligonucleotide
GSE18964	66	GPL3718	1	Affy CEL	HG17	oligonucleotide
GSE19101	510	GPL2004,GPL2005,GPL3718	3	Affy CEL	HG17	oligonucleotide/oligonucleotide/in situ oligonucleotide
GSE19159	168	GPL9715	1	Log2	HG18	BAC/P1
GSE19177	34	GPL6986	1	LogR	HG18	oligonucleotide
GSE19180	10	GPL2879	1	Log2	HG17	in situ oligonucleotide
GSE19189	20	GPL6985	1	LogR	HG18	oligonucleotide beads
GSE19193	58	GPL4999	1	Log2		spotted DNA/cDNA
GSE19318	1	GPL9944	1	Log2	HG18	in situ oligonucleotide
GSE19349	16	GPL8887	1	LogR		oligonucleotide beads
GSE19388	13	GPL3720	1	Affy CEL	HG17	in situ oligonucleotide
GSE19399	826	GPL3720	1	Affy CEL	HG17	in situ oligonucleotide
GSE19416	7	GPL6801	1	Affy CEL	HG18	in situ oligonucleotide
GSE19425	510	GPL9775,GPL9776	2	Log2	HG17	in situ oligonucleotide
GSE19449	3	GPL2005	1	Affy CEL	HG17	in situ oligonucleotide
GSE19458	11	GPL9797	1	Log10	HG16	in situ oligonucleotide
GSE19459	20	GPL9798	1	Log10	HG17	in situ oligonucleotide
GSE19523	12	GPL2004,GPL2005	2	Affy CEL	HG17	oligonucleotide
GSE19539	72	GPL6801	1	Affy CEL	HG18	in situ oligonucleotide
GSE19561	20	GPL9816	1	Log2	HG17	in situ oligonucleotide
GSE19566	20	GPL9128	1	Log2	HG17	in situ oligonucleotide
GSE19574	20	GPL9128	1	Log2	HG17	in situ oligonucleotide
GSE19578	156	GPL3718,GPL3720	2	Affy CEL	HG17	in situ oligonucleotide
GSE19594	88	GPL1266	1	Affy CEL	HG17	in situ oligonucleotide
GSE19612	63	GPL3718,GPL3720,GPL9128	3	Affy CEL/Copy Number	HG17	in situ oligonucleotide
GSE19647	159	GPL3718,GPL2005	2	Affy CEL		in situ oligonucleotide
GSE19714	5	GPL4091	1	Log10	HG17	in situ oligonucleotide
GSE19730	70	GPL9852	1	Log2	HG18	spotted oligonucleotide
GSE19852	4	GPL4091	1	Log10	HG17	in situ oligonucleotide
GSE1991	54	GPL1715	1	Log2	Stanford IMAGE ID	spotted DNA/cDNA
GSE19915	103	GPL4723	1	Log2	HG17	BAC/P1
GSE19920	8	GPL3718,GPL3720	2	Affy CEL	HG17	in situ oligonucleotide
GSE19986	1	GPL6984	1	LogR	HG18	oligonucleotide beads
GSE19996	48	GPL3718,GPL3720	2	Affy CEL		in situ oligonucleotide
GSE20154	56	GPL10001	1	Log2		spotted oligonucleotide
GSE20239	3	GPL4091	1	Log10	HG17	in situ oligonucleotide
GSE20353	86	GPL3718	1	Affy CEL	HG17	oligonucleotide
GSE20376	28	GPL2004,GPL2005	2	Affy CEL		in situ oligonucleotide
GSE20393	373	GPL9128	1	Signal Intensity	HG17	in situ oligonucleotide
GSE20394	167	GPL9128	1	Log2	HG17	in situ oligonucleotide
GSE20474	8	GPL10093	1	Log2		spotted DNA/cDNA
GSE20481	762	GPL2004,GPL2005	2	Affy CEL		in situ oligonucleotide
GSE20483	97	GPL9077	1	Log2	HG17	BAC/P1
GSE20496	98	GPL4560	1	Log2		BAC/P1
GSE20565	32	GPL2005,GPL6801	2	Affy CEL	HG17/HG18	in situ oligonucleotide
GSE20574	1	GPL9128	1	Signal Intensity	HG17	in situ oligonucleotide
GSE20584	2	GPL6801	1	Affy CEL		in situ oligonucleotide
GSE20634	29	GPL10118	1	Log	HG18	in situ oligonucleotide
GSE20709	25	GPL6801	1	Affy CEL		in situ oligonucleotide
GSE20939	76	GPL3718,GPL3720	2	Affy CEL	HG17	in situ oligonucleotide
GSE21025	19	GPL10150	1	Log2	HG18	in situ oligonucleotide
GSE21035	231	GPL4091	1	Log10	HG17	in situ oligonucleotide
GSE21057	92	GPL3718,GPL3720	2	Affy CEL		in situ oligonucleotide
GSE21107	187	GPL6801	1	Affy CEL		in situ oligonucleotide
GSE21123	415	GPL3720	1	Affy CEL		in situ oligonucleotide
GSE21168	4	GPL8882	1	LogR		oligonucleotide beads
GSE21228	118	GPL6801	1	Affy CEL	HG18	in situ oligonucleotide
GSE21259	200	GPL4723,GPL7247,GPL9077	3	Log2	HG17/HG17/HG17	BAC/P1
GSE21347	18	GPL3718,GPL3720	2	Affy CEL		in situ oligonucleotide
GSE21349	111	GPL3718,GPL3720	2	Affy CEL		in situ oligonucleotide
GSE2139	94	GPL1432	1	Log	HG16	BAC/P1
GSE21420	38	GPL4091	1	Log2	HG17	in situ oligonucleotide
GSE21468	74	GPL4093,GPL10123	2	Log2	HG17/HG18	in situ oligonucleotide
GSE21530	8	GPL4091	1	Log10	HG17	in situ oligonucleotide
GSE21540	7	GPL2616	1	Log2	HG15	BAC/P1
GSE21554	21	GPL10383	1	Log10	HG18	in situ oligonucleotide
GSE21597	99	GPL3718,GPL3720	2	Affy CEL		in situ oligonucleotide
GSE21780	30	GPL6801	1	Affy CEL		in situ oligonucleotide
GSE21948	8	GPL10452	1	Log2	HG18	spotted oligonucleotide
GSE21986	36	GPL9075	1	Log2	HG17	in situ oligonucleotide
GSE21990	148	GPL6801	1	Affy CEL		in situ oligonucleotide
GSE22016	10	GPL10461	1	Log2	HG18	in situ oligonucleotide
GSE22082	51	GPL3720	1	Affy CEL		in situ oligonucleotide
GSE22133	359	GPL4723,GPL7247	2	Log2	HG17/HG17	BAC/P1
GSE22185	25	GPL4093	1	Log10	HG17	in situ oligonucleotide
GSE22208	48	GPL6801	1	Affy CEL		in situ oligonucleotide
GSE2221	15	GPL1831	1	Log2	Stanford IMAGE ID	spotted DNA/cDNA
GSE22237	14	GPL9128	1	Log10	HG17	in situ oligonucleotide
GSE22279	10	GPL9708	1	Log	HG18	in situ oligonucleotide
GSE22305	22	GPL6801	1	Affy CEL		in situ oligonucleotide
GSE22401	26	GPL4560	1	Log2		BAC/P1
GSE22461	3	GPL6801	1	Affy CEL	HG18	in situ oligonucleotide
GSE22481	89	GPL4560	1	Log2		BAC/P1
GSE22524	26	GPL4723	1	Log2	HG17	BAC/P1
GSE22547	1	GPL4091	1	Log10	HG17	in situ oligonucleotide
GSE22577	4	GPL6804	1	Affy CEL		in situ oligonucleotide
GSE2258	54	GPL1855	1	Affy	HG15	in situ oligonucleotide
GSE22615	15	GPL6801	1	Affy CEL	HG18	in situ oligonucleotide
GSE22635	20	GPL5477	1	Log10	HG17	in situ oligonucleotide
GSE22694	132	GPL4544	1	Log10	HG17	in situ oligonucleotide
GSE22785	14	GPL9128	1	Log2	HG17	in situ oligonucleotide
GSE22839	22	GPL3720	1	Affy CEL		in situ oligonucleotide
GSE22905	3	GPL4091	1	Log2	HG17	in situ oligonucleotide
GSE22916	100	GPL7313	1	Log2	HG18	in situ oligonucleotide
GSE22928	28	GPL6801,GPL6984,GPL9128	3	Affy CEL/Log2/LogR	HG18/HG18/HG17	in situ oligonucleotide
GSE23005	31	GPL4091	1	Log10	HG17	in situ oligonucleotide
GSE23065	2	GPL10123	1	Log10	HG18	in situ oligonucleotide
GSE23300	91	GPL6801	1	Affy CEL		in situ oligonucleotide
GSE23452	226	GPL6801	1	Affy CEL		in situ oligonucleotide
GSE23633	4	GPL4091	1	Log10	HG17	in situ oligonucleotide
GSE23720	173	GPL9128	1	Log10	HG17	in situ oligonucleotide
GSE23785	9	GPL8887	1	LogR		oligonucleotide beads
GSE23823	13	GPL4091	1	Log2	HG17	in situ oligonucleotide
GSE23831	60	GPL4093,GPL10722	2	Log2	HG17	in situ oligonucleotide
GSE23869	21	GPL6782	1	Log2	HG17	BAC/P1
GSE23891	25	GPL2879,GPL5477	2	Signal Intensity	HG17/HG17	in situ oligonucleotide/in situ oligonucleotide
GSE23946	39	GPL7823	1	Log2	HG17	in situ oligonucleotide
GSE23949	4	GPL8736	1	Log10	HG18	in situ oligonucleotide
GSE24144	6	GPL6801	1	Affy		in situ oligonucleotide
GSE24216	4	GPL4091	1	Log10	HG17	in situ oligonucleotide
GSE24282	6	GPL4091	1	Log10	HG17	in situ oligonucleotide
GSE24412	8	GPL3718,GPL3720	2	Affy CEL		in situ oligonucleotide
GSE24446	11	GPL8736	1	Log10	HG18	in situ oligonucleotide
GSE24452	14	GPL5477	1	Log10	HG17	in situ oligonucleotide
GSE24602	107	GPL4091,GPL4093,GPL7823,GPL10123	4	Log10	HG17/HG17/HG17/HG18	in situ oligonucleotide
GSE24715	64	GPL3720,GPL2005	2	Affy CEL		in situ oligonucleotide
GSE24881	218	GPL3718	1	Affy CEL		in situ oligonucleotide
GSE24890	4	GPL6988	1	LogR	HG18	oligonucleotide beads
GSE25016	291	GPL6801	1	Affy CEL		in situ oligonucleotide
GSE2520	128	GPL2014,GPL2015	2	Affy CEL		in situ oligonucleotide
GSE25298	25	GPL8841	1	Log10	HG17	in situ oligonucleotide
GSE25399	90	GPL2004,GPL2005	2	Affy CEL		in situ oligonucleotide
GSE25411	1	GPL10123	1	Log10	HG18	in situ oligonucleotide
GSE25528	20	GPL11237	1	Log2	HG19	BAC/P1
GSE25989	2	GPL6801	1	Affy CEL		in situ oligonucleotide
GSE26053	3	GPL6801	1	Affy CEL	HG18	in situ oligonucleotide
GSE26075	104	GPL3718,GPL3720,GPL2004,GPL2005	4	Affy CEL		in situ oligonucleotide
GSE26301	2	GPL6801	1	Affy CEL		in situ oligonucleotide
GSE2631	126	GPL2024	1	Log2		BAC/P1
GSE26447	11	GPL9075	1	Log10	HG17	in situ oligonucleotide
GSE26534	4	GPL9041	1	Log2	HG18	in situ oligonucleotide
GSE2681	16	GPL2030	1	Log2		BAC/P1
GSE26849	254	GPL9128	1	Log2	HG17	in situ oligonucleotide
GSE27193	9	GPL8887,GPL8888	2	LogR		oligonucleotide beads
GSE27289	8	GPL13135	1	LogR		oligonucleotide beads
GSE27331	46	GPL13176	1	Log2		BAC/P1
GSE27332	40	GPL13177	1	Log2	HG18	BAC/P1
GSE27392	26	GPL13190	1	Log2	HG18	in situ oligonucleotide
GSE27636	17	GPL13244	1	Log2	HG17	spotted DNA/cDNA
GSE27673	37	GPL9128	1	Log2	HG17	in situ oligonucleotide
GSE28132	11	GPL6801	1	Affy CEL	HG18	in situ oligonucleotide
GSE28329	32	GPL2873,GPL4091	2	Log10	HG17/HG17	in situ oligonucleotide/in situ oligonucleotide
GSE2922	28	GPL2043,GPL2616	2	Log2	HG17/HG15	BAC/P1
GSE2959	28	GPL1266,GPL2641	2	Affy	HG17	in situ oligonucleotide
GSE3106	7	GPL2043,GPL2735	2	Log2	HG17	BAC/P1
GSE3281	59	GPL2830	1	Log2	Stanford IMAGE ID	spotted DNA/cDNA
GSE3435	68	GPL2920	1	Log		BAC/P1
GSE3642	29	GPL3091	1	Log2	HG17	BAC/P1
GSE3743	78	GPL1266	1	Affy CEL	HG17	in situ oligonucleotide
GSE3898	84	GPL1506	1	Log2		spotted DNA/cDNA
GSE3930	17	GPL1282,GPL2790,GPL3254,GPL3291	4	Log2	Stanford IMAGE ID	spotted DNA/cDNA
GSE4017	8	GPL3355	1	Log2	Stanford IMAGE ID	spotted DNA/cDNA
GSE4078	11	GPL3372,GPL3383	2	Log2	Stanford IMAGE ID	spotted DNA/cDNA
GSE4079	7	GPL3381,GPL3382,GPL3383	3	Log2	Stanford IMAGE ID	spotted DNA/cDNA
GSE4173	17	GPL1448	1	Log2	Stanford IMAGE ID	spotted DNA/cDNA
GSE4176	27	GPL1266	1	Affy	HG17	in situ oligonucleotide
GSE4244	9	GPL3455	1	Log2	HG17	BAC/P1
GSE4297	4	GPL3472,GPL3481	2	Log2	HG17	in situ oligonucleotide
GSE4405	15	GPL3332,GPL3522,GPL3523,GPL3524,GPL3528	5	Log2	Stanford IMAGE ID	spotted DNA/cDNA
GSE4591	25	GPL2616	1	Log2	HG15	BAC/P1
GSE4659	32	GPL2873	1	Log10	HG17	in situ oligonucleotide
GSE4747	16	GPL2024	1	Log2		BAC/P1
GSE4838	7	GPL3749	1	Log2	HG17	BAC/P1
GSE4860	8	GPL3778,GPL3780	2	Log2		BAC/P1
GSE4886	4	GPL3514	1	Log2	HG17	in situ oligonucleotide
GSE49	5	GPL179	1	Log2	Stanford IMAGE ID	spotted DNA/cDNA
GSE5049	8	GPL2616	1	Log2	HG15	BAC/P1
GSE5051	167	GPL28,GPL2819,GPL2826,GPL2834,GPL2842,GPL3441,GPL3442,GPL3443	8	Log2	HG17/HG16	spotted oligonucleotide/spotted DNA/cDNA
GSE5082	5	GPL1266	1	Affy	HG17	in situ oligonucleotide
GSE5138	42	GPL3443	1	Log2	HG16	BAC/P1
GSE5316	48	GPL3789,GPL3868,GPL3869,GPL3993	4	Log2	HG17	BAC/P1
GSE5336	109	GPL3887,GPL3888,GPL3889,GPL3892,GPL3893,GPL3894,GPL4003	7	Signal Intensity		spotted DNA/cDNA
GSE5347	63	GPL1266,GPL2641,GPL3896,GPL4012	4	Affy CEL/Signal Intensity/Log2	HG17	in situ oligonucleotide/BAC/P1
GSE5359	2	GPL3960	1	Signal Intensity	HG17	BAC/P1
GSE5511	1099	GPL2004,GPL2005,GPL3720	3	Affy	HG17	in situ oligonucleotide
GSE5784	236	GPL4242	1	Log2		spotted DNA/cDNA
GSE5927	41	GPL2005	1	Affy		in situ oligonucleotide
GSE6040	18	GPL4453	1	Log2		spotted DNA/cDNA
GSE6042	36	GPL2843	1	Log2	HG16	BAC/P1
GSE6109	356	GPL2004,GPL2005		Affy	HG17	oligonucleotide/oligonucleotide/in situ oligonucleotide
GSE6123	10	GPL3898,GPL4482,GPL4483	3	Log2	Stanford IMAGE ID	spotted DNA/cDNA
GSE6138	8	GPL3898	1	Log2	Stanford IMAGE ID	spotted DNA/cDNA
GSE6145	16	GPL3898,GPL4505	2	Log2	Stanford IMAGE ID	spotted DNA/cDNA
GSE6415	2	GPL4544	1	Log10	HG17	in situ oligonucleotide
GSE6448	185	GPL3632	1	Log2		spotted DNA/cDNA
GSE6469	64	GPL4639,GPL4640	2	Log2	Stanford IMAGE ID	spotted DNA/cDNA
GSE6473	15	GPL3441	2	Log2	HG16	BAC/P1
GSE6567	24	GPL4615	1	Log2		BAC/P1
GSE6713	23	GPL3892,GPL3894	2	Log2		BAC/P1
GSE6746	11	GPL4723	1	Log2	HG17	BAC/P1
GSE6779	47	GPL4723	1	Log2	HG17	BAC/P1
GSE7068	23	GPL2004,GPL2005	2	Affy CEL	HG17	oligonucleotide
GSE7077	4	GPL2879	1	Log	HG17	in situ oligonucleotide
GSE7122	39	GPL4560	1	Log2		BAC/P1
GSE7130	56	GPL2004,GPL2005	2	Affy CEL	HG17	oligonucleotide
GSE7180	14	GPL4896	1	Log2		BAC/P1
GSE7210	54	GPL1266,GPL2641	2	Affy CEL	HG17	in situ oligonucleotide
GSE7230	82	GPL4894	1	Signal Intensity		BAC/P1
GSE7239	54	GPL4939	1	Log2		BAC/P1
GSE7255	45	GPL2004,GPL2005,GPL3718	3	Affy CEL	HG17	oligonucleotide/oligonucleotide/in situ oligonucleotide
GSE7274	55	GPL4998,GPL4999	2	Log2		spotted DNA/cDNA
GSE7344	16	GPL2873	1	Log10	HG17	in situ oligonucleotide
GSE7364	8	GPL570	1	Signal Intensity		in situ oligonucleotide
GSE7376	11	GPL5046	1	Log2	HG16	spotted oligonucleotide
GSE7383	21	GPL2043,GPL2735	2	Log2	HG17	BAC/P1
GSE7408	27	GPL5015	1	Log2		BAC/P1
GSE7425	61	GPL2641	1	Affy CEL	HG17	in situ oligonucleotide
GSE7426	12	GPL5055	1	Log2	HG17	spotted DNA/cDNA
GSE7427	96	GPL5056	1	Log2	HG17	spotted DNA/cDNA
GSE7482	25	GPL2879	1	Log10	HG17	in situ oligonucleotide
GSE7490	90	GPL1266	1	Affy CEL	HG17	in situ oligonucleotide
GSE7545	102	GPL3718,GPL3720	2	Affy CEL	HG17	in situ oligonucleotide
GSE7599	30	GPL2879	1	Log2	HG17	in situ oligonucleotide
GSE7602	38	GPL2879	1	Log2	HG17	in situ oligonucleotide
GSE7603	26	GPL2879,GPL4091	2	Log2	HG17	in situ oligonucleotide
GSE7604	81	GPL887	1	Log2		in situ oligonucleotide
GSE7606	123	GPL887	1	Log2		in situ oligonucleotide
GSE7692	624	GPL4894	1	Log2		BAC/P1
GSE7822	151	GPL2004,GPL2005,GPL2879,GPL3718,GPL3720,GPL4091,GPL5144,GPL5149	8	Affy CEL/Log2	HG17/HG18	in situ oligonucleotide/spotted oligonucleotide
GSE7878	32	GPL2827	1	Log2	HG17	spotted oligonucleotide
GSE7882	111	GPL5326	1	Log2	HG17	spotted oligonucleotide
GSE7946	97	GPL1266,GPL2641	2	Affy CEL	HG17	in situ oligonucleotide
GSE7949	21	GPL5338	1	Log2	HG18	BAC/P1
GSE8026	64	GPL2013	1	Log2	Stanford IMAGE ID	spotted DNA/cDNA
GSE8046	25	GPL2005	1	Affy CEL	HG17	in situ oligonucleotide
GSE8067	149	GPL2843,GPL3441,GPL3442,GPL3443	4	Log2	HG16	BAC/P1
GSE8123	45	GPL2641	1	Affy CEL	HG17	in situ oligonucleotide
GSE8271	14	GPL2004,GPL2005	2	Affy CEL	HG17	oligonucleotide
GSE8333	44	GPL1266,GPL2641	2	Affy CEL	HG17	in situ oligonucleotide
GSE8351	67	GPL5452	1	Log2		BAC/P1
GSE8398	25	GPL2879	1	Log2	HG17	in situ oligonucleotide
GSE8508	1	GPL3811	1	Affy CEL	HG17	in situ oligonucleotide
GSE8567	17	GPL2005	1	Affy CEL	HG17	in situ oligonucleotide
GSE8591	20	GPL5672	1	Log2	HG18	BAC/P1
GSE8598	22	GPL5672	1	Log2	HG18	BAC/P1
GSE8605	20	GPL2641,GPL4012	2	Affy CEL/Log2	HG17	spotted DNA/cDNA
GSE8614	74	GPL5679	1	Log2		BAC/P1
GSE8628	24	GPL5477,GPL5571	2	Signal Intensity	HG17	in situ oligonucleotide
GSE8634	80	GPL5685	1	Log2		BAC/P1
GSE8649	8	GPL3718,GPL3720	2	Affy CEL	HG17	in situ oligonucleotide
GSE8721	467	GPL2641	1	Affy CEL	HG17	in situ oligonucleotide
GSE8736	10	GPL5685	1	Log2		BAC/P1
GSE8737	66	GPL5713	1	Log2		BAC/P1
GSE8738	73	GPL5713	1	Log2		BAC/P1
GSE8757	220	GPL5737	1	Log2	HG18	spotted oligonucleotide
GSE8777	16	GPL3895	1	Log2	Stanford IMAGE ID	spotted DNA/cDNA
GSE8798	28	GPL2005,GPL5749,GPL5750	3	Affy CEL/Log2		in situ oligonucleotide/spotted DNA/cDNA/spotted DNA/cDNA
GSE8801	71	GPL4999	1	Log2		spotted DNA/cDNA
GSE8804	13	GPL2873,GPL2879	2	Log2	HG17/HG17	in situ oligonucleotide/in situ oligonucleotide
GSE8855	2	GPL5790	1	Log2	HG17	in situ oligonucleotide
GSE8918	87	GPL2879	1	Log2	HG17	in situ oligonucleotide
GSE8933	10	GPL4894	1	Log2		BAC/P1
GSE9003	76	GPL5711	1	LogR	HG17	spotted oligonucleotide
GSE9021	37	GPL4560	1	Log2		BAC/P1
GSE9023	25	GPL5840,GPL5841	2	Log2	HG17	BAC/P1
GSE9109	1112	GPL2004,GPL2005,GPL3718,GPL3720	4	Affy	HG17	oligonucleotide/in situ oligonucleotide
GSE9110	112	GPL3718,GPL3720	2	Affy	HG17	in situ oligonucleotide
GSE9111	200	GPL2004,GPL2005,GPL3718,GPL3720	4	Affy	HG17	oligonucleotide/in situ oligonucleotide
GSE9112	72	GPL3718,GPL3720	2	Affy	HG17	in situ oligonucleotide
GSE9114	47	GPL4560	1	Log2		BAC/P1
GSE9154	42	GPL3720	1	Affy CEL	HG17	in situ oligonucleotide
GSE9177	11	GPL4091	1	Log2	HG17	in situ oligonucleotide
GSE9193	94	GPL2043,GPL2616	2	Log2	HG17/HG15	BAC/P1
GSE9205	5	GPL5620	1	Log2	Stanford IMAGE ID	spotted DNA/cDNA
GSE9469	20	GPL2641	1	Affy CEL	HG17	in situ oligonucleotide
GSE9585	68	GPL2004,GPL2005,GPL3718,GPL3720	4	Affy CEL	HG17	oligonucleotide/in situ oligonucleotide
GSE9611	165	GPL2641,GPL3718,GPL3720	3	Affy CEL	HG17	in situ oligonucleotide
GSE9635	374	GPL2004,GPL2005	2	Affy CEL	HG17	oligonucleotide
GSE9654	10	GPL2879	1	Log2	HG17	in situ oligonucleotide
GSE9672	52	GPL6181	1	Log2	Ensembl Ver49	BAC/P1
GSE9845	197	GPL3720	1	Affy CEL	HG17	in situ oligonucleotide
GSE9928	12	GPL5000	1	Log	HG17	BAC/P1

## Sheet: ArrayExpress
AE_accession	Array_No	Platform_ID	Platform_No	DataType	GenomeVersion	ArrayType
E-MEXP-335	19	A-MEXP-172	1	Signal Intensity		spotted DNA/cDNA
E-MEXP-1852	24	A-MEXP-1437,A-MEXP-1438,A-MEXP-1439	3	Log2	HG18	in situ oligonucleotide
E-TABM-10	206	A-MEXP-192	1	Log2	HG17	BAC/P1
E-TABM-65	60	A-MEXP-285	1	Log2		BAC/P1
E-TABM-246	29	A-MEXP-285	1	Log2		BAC/P1
E-TABM-267	17	A-AGIL-20	1	Log2	HG17	in situ oligonucleotide
E-TABM-359	5	A-MEXP-870,A-MEXP-885	2	Log2		BAC/P1
E-TABM-584	2	A-MEXP-1544	1			oligonucleotide beads
E-TABM-712	67	A-MEXP-1595,A-MEXP-1596	2	Signal Intensity	HG18	in situ oligonucleotide
E-TABM-857	53	A-MEXP-1734	1	Log2		BAC/P1
E-TABM-930	99	A-MEXP-253,A-MEXP-341	2	Log2	Ensembl Ver33	BAC/P1
