# Supplementary material for: arrayMap: A Reference Resource for Genomic Copy Number Imbalances in Human Malignancies
Source: PLoS One. 2012 May 18;7(5):e36944. doi: 10.1371/journal.pone.0036944 (PMC3356349; doi:10.1371/journal.pone.0036944)
Supplement: Table S3 — Platform type distribution in arrayMap. (XLS) [file pone.0036944.s008.xls]

## Sheet: Sheet1
Supplementary Table S3: Platform type distribution in arrayMap
Platform type	Number of platform
BAC/P1	62
In situ oligonucleotide	63
oligonucleotide beads	12
spotted DNA/cDNA	86
spotted oligonucleotide	19
Total	242
